# Supplementary material for: The Use of a Fixed 50:50 Mixture of Nitrous Oxide and Oxygen to Reduce Lumbar Puncture-Induced Pain in the Emergency Department: A Randomized Controlled Trial
Source: J Clin Med. 2022 Mar 9;11(6):1489. doi: 10.3390/jcm11061489 (PMC8953352; doi:10.3390/jcm11061489)
Supplement: Supplementary file 1 [file jcm-11-01489-s001.zip]

Archive with 1 entries (1 files):
- jcm-1585407-supplementary.pdf
